# Supplementary material for: Synthesis and Antioxidative Properties of 1,2,3,4-Tetrahydropyridine Derivatives with Different Substituents in 4-Position
Source: Molecules. 2022 Nov 1;27(21):7423. doi: 10.3390/molecules27217423 (PMC9658173; doi:10.3390/molecules27217423)
Supplement: Supplementary file 1 [file molecules-27-07423-s001.zip]

Archive with 1 entries (1 files):
- molecules-1957293-supplementary.pdf
